# Supplementary material for: lncHUB2: aggregated and inferred knowledge about human and mouse lncRNAs
Source: Database (Oxford). 2023 Mar 4;2023:baad009. doi: 10.1093/database/baad009 (PMC9985331; doi:10.1093/database/baad009)
Supplement: baad009_Supp [file baad009_supp.zip]

Archive with 1 entries (1 files):
- suppl_data/Supplementary-file-11242022.pdf
